# Supplementary material for: Heparan Sulfate Organizes Neuronal Synapses through Neurexin Partnerships
Source: Cell. 2018 Sep 6;174(6):1450–1464.e23. doi: 10.1016/j.cell.2018.07.002 (PMC6173057; doi:10.1016/j.cell.2018.07.002)
Supplement: Table S2. HS-Interacting Proteins in the Central Nervous System, Related to Figure 1 — Expression in the central nervous system is based on the mRNA expression profile from several databases (Microarray from BioGPS, RNA-seq from Illumina Body Map, and SAGE [Serial Analysis of Gene Expression] available from the GeneCards website). [file mmc2.xlsx]

## Sheet: Sheet1
Gene names*	Protein names	References
ADAMTS1 KIAA1346 METH1	A disintegrin and metalloproteinase with thrombospondin motifs 1 (ADAM-TS 1) (ADAM-TS1) (ADAMTS-1) (EC 3.4.24.-) (METH-1)	Ori, A., Wilkinson, M. C. & Fernig, D. G. A systems biology approach for the investigation of the heparin/heparan sulfate interactome. J Biol Chem 286, 19892-19904 (2011).
ADAMTS3 KIAA0366	A disintegrin and metalloproteinase with thrombospondin motifs 3 (ADAM-TS 3) (ADAM-TS3) (ADAMTS-3) (EC 3.4.24.-) (Procollagen II N-proteinase) (PC II-NP) (Procollagen II amino propeptide-processing enzyme)	Ori, A., Wilkinson, M. C. & Fernig, D. G. A systems biology approach for the investigation of the heparin/heparan sulfate interactome. J Biol Chem 286, 19892-19904 (2011).
ADAMTS5 ADAMTS11 ADMP2	A disintegrin and metalloproteinase with thrombospondin motifs 5 (ADAM-TS 5) (ADAM-TS5) (ADAMTS-5) (EC 3.4.24.-) (A disintegrin and metalloproteinase with thrombospondin motifs 11) (ADAM-TS 11) (ADAMTS-11) (ADMP-2) (Aggrecanase-2)	Ori, A., Wilkinson, M. C. & Fernig, D. G. A systems biology approach for the investigation of the heparin/heparan sulfate interactome. J Biol Chem 286, 19892-19904 (2011).
ADAMTS8 METH2	A disintegrin and metalloproteinase with thrombospondin motifs 8 (ADAM-TS 8) (ADAM-TS8) (ADAMTS-8) (EC 3.4.24.-) (METH-2) (METH-8)	Ori, A., Wilkinson, M. C. & Fernig, D. G. A systems biology approach for the investigation of the heparin/heparan sulfate interactome. J Biol Chem 286, 19892-19904 (2011).
ADAMTS9 KIAA1312	A disintegrin and metalloproteinase with thrombospondin motifs 9 (ADAM-TS 9) (ADAM-TS9) (ADAMTS-9) (EC 3.4.24.-)	Ori, A., Wilkinson, M. C. & Fernig, D. G. A systems biology approach for the investigation of the heparin/heparan sulfate interactome. J Biol Chem 286, 19892-19904 (2011).
ADRA1B	Alpha-1B adrenergic receptor (Alpha-1B adrenoreceptor) (Alpha-1B adrenoceptor)	Ori, A., Wilkinson, M. C. & Fernig, D. G. A systems biology approach for the investigation of the heparin/heparan sulfate interactome. J Biol Chem 286, 19892-19904 (2011).
ANXA1 ANX1 LPC1	Annexin A1 (Annexin I) (Annexin-1) (Calpactin II) (Calpactin-2) (Chromobindin-9) (Lipocortin I) (Phospholipase A2 inhibitory protein) (p35)	Ori, A., Wilkinson, M. C. & Fernig, D. G. A systems biology approach for the investigation of the heparin/heparan sulfate interactome. J Biol Chem 286, 19892-19904 (2011).
ANXA2 ANX2 ANX2L4 CAL1H LPC2D	Annexin A2 (Annexin II) (Annexin-2) (Calpactin I heavy chain) (Calpactin-1 heavy chain) (Chromobindin-8) (Lipocortin II) (Placental anticoagulant protein IV) (PAP-IV) (Protein I) (p36)	Ori, A., Wilkinson, M. C. & Fernig, D. G. A systems biology approach for the investigation of the heparin/heparan sulfate interactome. J Biol Chem 286, 19892-19904 (2011).
ANXA3 ANX3	Annexin A3 (35-alpha calcimedin) (Annexin III) (Annexin-3) (Inositol 1,2-cyclic phosphate 2-phosphohydrolase) (Lipocortin III) (Placental anticoagulant protein III) (PAP-III)	Ori, A., Wilkinson, M. C. & Fernig, D. G. A systems biology approach for the investigation of the heparin/heparan sulfate interactome. J Biol Chem 286, 19892-19904 (2011).
ANXA5 ANX5 ENX2 PP4	Annexin A5 (Anchorin CII) (Annexin V) (Annexin-5) (Calphobindin I) (CBP-I) (Endonexin II) (Lipocortin V) (Placental anticoagulant protein 4) (PP4) (Placental anticoagulant protein I) (PAP-I) (Thromboplastin inhibitor) (Vascular anticoagulant-alpha) (VAC-alpha)	Ori, A., Wilkinson, M. C. & Fernig, D. G. A systems biology approach for the investigation of the heparin/heparan sulfate interactome. J Biol Chem 286, 19892-19904 (2011).
ANXA6 ANX6	Annexin A6 (67 kDa calelectrin) (Annexin VI) (Annexin-6) (Calphobindin-II) (CPB-II) (Chromobindin-20) (Lipocortin VI) (Protein III) (p68) (p70)	Ori, A., Wilkinson, M. C. & Fernig, D. G. A systems biology approach for the investigation of the heparin/heparan sulfate interactome. J Biol Chem 286, 19892-19904 (2011).
APLP1	Amyloid-like protein 1 (APLP) (APLP-1) [Cleaved into: C30]	Ori, A., Wilkinson, M. C. & Fernig, D. G. A systems biology approach for the investigation of the heparin/heparan sulfate interactome. J Biol Chem 286, 19892-19904 (2011).
APLP2 APPL2	Amyloid-like protein 2 (APLP-2) (APPH) (Amyloid protein homolog) (CDEI box-binding protein) (CDEBP)	Ori, A., Wilkinson, M. C. & Fernig, D. G. A systems biology approach for the investigation of the heparin/heparan sulfate interactome. J Biol Chem 286, 19892-19904 (2011).
APOA5 RAP3 UNQ411/PRO773	Apolipoprotein A-V (Apo-AV) (ApoA-V) (Apolipoprotein A5) (Regeneration-associated protein 3)	Ori, A., Wilkinson, M. C. & Fernig, D. G. A systems biology approach for the investigation of the heparin/heparan sulfate interactome. J Biol Chem 286, 19892-19904 (2011).
APOB	Apolipoprotein B-100 (Apo B-100) [Cleaved into: Apolipoprotein B-48 (Apo B-48)]	Ori, A., Wilkinson, M. C. & Fernig, D. G. A systems biology approach for the investigation of the heparin/heparan sulfate interactome. J Biol Chem 286, 19892-19904 (2011).
APOE	Apolipoprotein E (Apo-E)	Ori, A., Wilkinson, M. C. & Fernig, D. G. A systems biology approach for the investigation of the heparin/heparan sulfate interactome. J Biol Chem 286, 19892-19904 (2011).
APOH B2G1	Beta-2-glycoprotein 1 (APC inhibitor) (Activated protein C-binding protein) (Anticardiolipin cofactor) (Apolipoprotein H) (Apo-H) (Beta-2-glycoprotein I) (B2GPI) (Beta(2)GPI)	Ori, A., Wilkinson, M. C. & Fernig, D. G. A systems biology approach for the investigation of the heparin/heparan sulfate interactome. J Biol Chem 286, 19892-19904 (2011).
APP A4 AD1	Amyloid beta A4 protein (ABPP) (APPI) (APP) (Alzheimer disease amyloid protein) (Cerebral vascular amyloid peptide) (CVAP) (PreA4) (Protease nexin-II) (PN-II) [Cleaved into: N-APP; Soluble APP-alpha (S-APP-alpha); Soluble APP-beta (S-APP-beta); C99; Beta-amyloid protein 42 (Beta-APP42); Beta-amyloid protein 40 (Beta-APP40); C83; P3(42); P3(40); C80; Gamma-secretase C-terminal fragment 59 (Amyloid…	Ori, A., Wilkinson, M. C. & Fernig, D. G. A systems biology approach for the investigation of the heparin/heparan sulfate interactome. J Biol Chem 286, 19892-19904 (2011).
AQP1 CHIP28	Aquaporin-1 (AQP-1) (Aquaporin-CHIP) (Urine water channel) (Water channel protein for red blood cells and kidney proximal tubule)	Ori, A., Wilkinson, M. C. & Fernig, D. G. A systems biology approach for the investigation of the heparin/heparan sulfate interactome. J Biol Chem 286, 19892-19904 (2011).
ARTN EVN	Artemin (Enovin) (Neublastin)	Ori, A., Wilkinson, M. C. & Fernig, D. G. A systems biology approach for the investigation of the heparin/heparan sulfate interactome. J Biol Chem 286, 19892-19904 (2011).
BACE1 BACE KIAA1149	Beta-secretase 1 (EC 3.4.23.46) (Aspartyl protease 2) (ASP2) (Asp 2) (Beta-site amyloid precursor protein cleaving enzyme 1) (Beta-site APP cleaving enzyme 1) (Memapsin-2) (Membrane-associated aspartic protease 2)	Ori, A., Wilkinson, M. C. & Fernig, D. G. A systems biology approach for the investigation of the heparin/heparan sulfate interactome. J Biol Chem 286, 19892-19904 (2011).
BGN SLRR1A	Biglycan (Bone/cartilage proteoglycan I) (PG-S1)	Ori, A., Wilkinson, M. C. & Fernig, D. G. A systems biology approach for the investigation of the heparin/heparan sulfate interactome. J Biol Chem 286, 19892-19904 (2011).
BMP2 BMP2A	Bone morphogenetic protein 2 (BMP-2) (Bone morphogenetic protein 2A) (BMP-2A)	Ori, A., Wilkinson, M. C. & Fernig, D. G. A systems biology approach for the investigation of the heparin/heparan sulfate interactome. J Biol Chem 286, 19892-19904 (2011).
BMP3 BMP3A	Bone morphogenetic protein 3 (BMP-3) (Bone morphogenetic protein 3A) (BMP-3A) (Osteogenin)	Ori, A., Wilkinson, M. C. & Fernig, D. G. A systems biology approach for the investigation of the heparin/heparan sulfate interactome. J Biol Chem 286, 19892-19904 (2011).
BMP4 BMP2B DVR4	Bone morphogenetic protein 4 (BMP-4) (Bone morphogenetic protein 2B) (BMP-2B)	Ori, A., Wilkinson, M. C. & Fernig, D. G. A systems biology approach for the investigation of the heparin/heparan sulfate interactome. J Biol Chem 286, 19892-19904 (2011).
BMP6 VGR	Bone morphogenetic protein 6 (BMP-6) (VG-1-related protein) (VG-1-R) (VGR-1)	Ori, A., Wilkinson, M. C. & Fernig, D. G. A systems biology approach for the investigation of the heparin/heparan sulfate interactome. J Biol Chem 286, 19892-19904 (2011).
BMP7 OP1	Bone morphogenetic protein 7 (BMP-7) (Osteogenic protein 1) (OP-1) (Eptotermin alfa)	Ori, A., Wilkinson, M. C. & Fernig, D. G. A systems biology approach for the investigation of the heparin/heparan sulfate interactome. J Biol Chem 286, 19892-19904 (2011).
BTC	Probetacellulin [Cleaved into: Betacellulin (BTC)]	Ori, A., Wilkinson, M. C. & Fernig, D. G. A systems biology approach for the investigation of the heparin/heparan sulfate interactome. J Biol Chem 286, 19892-19904 (2011).
CACNA1C	Calcium Voltage-Gated Channel Subunit Alpha1 C (Voltage-Gated L-Type Calcium Channel Cav1.2 Alpha 1 Subunit) (CaV1.2)	Garau, G. et al. Heparin/heparan sulfates bind to and modulate neuronal L-type (Cav1.2) voltage-dependent Ca(2+) channels. Exp Neurol 274, 156-165 (2015).
C1QA	Complement C1q subcomponent subunit A	Ori, A., Wilkinson, M. C. & Fernig, D. G. A systems biology approach for the investigation of the heparin/heparan sulfate interactome. J Biol Chem 286, 19892-19904 (2011).
C1QB	Complement C1q subcomponent subunit B	Ori, A., Wilkinson, M. C. & Fernig, D. G. A systems biology approach for the investigation of the heparin/heparan sulfate interactome. J Biol Chem 286, 19892-19904 (2011).
C1QC C1QG	Complement C1q subcomponent subunit C	Ori, A., Wilkinson, M. C. & Fernig, D. G. A systems biology approach for the investigation of the heparin/heparan sulfate interactome. J Biol Chem 286, 19892-19904 (2011).
C3 CPAMD1	Complement C3 (C3 and PZP-like alpha-2-macroglobulin domain-containing protein 1) [Cleaved into: Complement C3 beta chain; Complement C3 alpha chain; C3a anaphylatoxin; Complement C3b alpha' chain; Complement C3c alpha' chain fragment 1; Complement C3dg fragment; Complement C3g fragment; Complement C3d fragment; Complement C3f fragment; Complement C3c alpha' chain fragment 2]	Ori, A., Wilkinson, M. C. & Fernig, D. G. A systems biology approach for the investigation of the heparin/heparan sulfate interactome. J Biol Chem 286, 19892-19904 (2011).
C4orf31 UNQ2748/PRO6487	Fibronectin type-III domain-containing protein C4orf31	Ori, A., Wilkinson, M. C. & Fernig, D. G. A systems biology approach for the investigation of the heparin/heparan sulfate interactome. J Biol Chem 286, 19892-19904 (2011).
C5 CPAMD4	Complement C5 (C3 and PZP-like alpha-2-macroglobulin domain-containing protein 4) [Cleaved into: Complement C5 beta chain; Complement C5 alpha chain; C5a anaphylatoxin; Complement C5 alpha' chain]	Ori, A., Wilkinson, M. C. & Fernig, D. G. A systems biology approach for the investigation of the heparin/heparan sulfate interactome. J Biol Chem 286, 19892-19904 (2011).
C7	Complement component C7	Ori, A., Wilkinson, M. C. & Fernig, D. G. A systems biology approach for the investigation of the heparin/heparan sulfate interactome. J Biol Chem 286, 19892-19904 (2011).
CACNA1S CACH1 CACN1 CACNL1A3	Voltage-dependent L-type calcium channel subunit alpha-1S (Calcium channel, L type, alpha-1 polypeptide, isoform 3, skeletal muscle) (Voltage-gated calcium channel subunit alpha Cav1.1)	Ori, A., Wilkinson, M. C. & Fernig, D. G. A systems biology approach for the investigation of the heparin/heparan sulfate interactome. J Biol Chem 286, 19892-19904 (2011).
CCL1 SCYA1	C-C motif chemokine 1 (Small-inducible cytokine A1) (T lymphocyte-secreted protein I-309)	Ori, A., Wilkinson, M. C. & Fernig, D. G. A systems biology approach for the investigation of the heparin/heparan sulfate interactome. J Biol Chem 286, 19892-19904 (2011).
CCL13 MCP4 NCC1 SCYA13	C-C motif chemokine 13 (CK-beta-10) (Monocyte chemoattractant protein 4) (Monocyte chemotactic protein 4) (MCP-4) (NCC-1) (Small-inducible cytokine A13) [Cleaved into: C-C motif chemokine 13, long chain; C-C motif chemokine 13, medium chain; C-C motif chemokine 13, short chain]	Ori, A., Wilkinson, M. C. & Fernig, D. G. A systems biology approach for the investigation of the heparin/heparan sulfate interactome. J Biol Chem 286, 19892-19904 (2011).
CCL19 ELC MIP3B SCYA19	C-C motif chemokine 19 (Beta-chemokine exodus-3) (CK beta-11) (Epstein-Barr virus-induced molecule 1 ligand chemokine) (EBI1 ligand chemokine) (ELC) (Macrophage inflammatory protein 3 beta) (MIP-3-beta) (Small-inducible cytokine A19)	Ori, A., Wilkinson, M. C. & Fernig, D. G. A systems biology approach for the investigation of the heparin/heparan sulfate interactome. J Biol Chem 286, 19892-19904 (2011).
CCL2 MCP1 SCYA2	C-C motif chemokine 2 (HC11) (Monocyte chemoattractant protein 1) (Monocyte chemotactic and activating factor) (MCAF) (Monocyte chemotactic protein 1) (MCP-1) (Monocyte secretory protein JE) (Small-inducible cytokine A2)	Ori, A., Wilkinson, M. C. & Fernig, D. G. A systems biology approach for the investigation of the heparin/heparan sulfate interactome. J Biol Chem 286, 19892-19904 (2011).
CCL4 LAG1 MIP1B SCYA4	C-C motif chemokine 4 (G-26 T-lymphocyte-secreted protein) (HC21) (Lymphocyte activation gene 1 protein) (LAG-1) (MIP-1-beta(1-69)) (Macrophage inflammatory protein 1-beta) (MIP-1-beta) (PAT 744) (Protein H400) (SIS-gamma) (Small-inducible cytokine A4) (T-cell activation protein 2) (ACT-2) [Cleaved into: MIP-1-beta(3-69)]	Ori, A., Wilkinson, M. C. & Fernig, D. G. A systems biology approach for the investigation of the heparin/heparan sulfate interactome. J Biol Chem 286, 19892-19904 (2011).
CD47 MER6	Leukocyte surface antigen CD47 (Antigenic surface determinant protein OA3) (Integrin-associated protein) (IAP) (Protein MER6) (CD antigen CD47)	Ori, A., Wilkinson, M. C. & Fernig, D. G. A systems biology approach for the investigation of the heparin/heparan sulfate interactome. J Biol Chem 286, 19892-19904 (2011).
CDH8	Cadherin-8	Ori, A., Wilkinson, M. C. & Fernig, D. G. A systems biology approach for the investigation of the heparin/heparan sulfate interactome. J Biol Chem 286, 19892-19904 (2011).
cDNA FLJ57339	cDNA FLJ57339, highly similar to Complement C3	Ori, A., Wilkinson, M. C. & Fernig, D. G. A systems biology approach for the investigation of the heparin/heparan sulfate interactome. J Biol Chem 286, 19892-19904 (2011).
CFB BF BFD	Complement factor B (EC 3.4.21.47) (C3/C5 convertase) (Glycine-rich beta glycoprotein) (GBG) (PBF2) (Properdin factor B) [Cleaved into: Complement factor B Ba fragment; Complement factor B Bb fragment]	Ori, A., Wilkinson, M. C. & Fernig, D. G. A systems biology approach for the investigation of the heparin/heparan sulfate interactome. J Biol Chem 286, 19892-19904 (2011).
CFD DF PFD	Complement factor D (EC 3.4.21.46) (Adipsin) (C3 convertase activator) (Properdin factor D)	Ori, A., Wilkinson, M. C. & Fernig, D. G. A systems biology approach for the investigation of the heparin/heparan sulfate interactome. J Biol Chem 286, 19892-19904 (2011).
CFH HF HF1 HF2	Complement factor H (H factor 1)	Ori, A., Wilkinson, M. C. & Fernig, D. G. A systems biology approach for the investigation of the heparin/heparan sulfate interactome. J Biol Chem 286, 19892-19904 (2011).
CFI IF	Complement factor I (EC 3.4.21.45) (C3B/C4B inactivator) [Cleaved into: Complement factor I heavy chain; Complement factor I light chain]	Ori, A., Wilkinson, M. C. & Fernig, D. G. A systems biology approach for the investigation of the heparin/heparan sulfate interactome. J Biol Chem 286, 19892-19904 (2011).
CLU APOJ CLI KUB1 AAG4	Clusterin (Aging-associated gene 4 protein) (Apolipoprotein J) (Apo-J) (Complement cytolysis inhibitor) (CLI) (Complement-associated protein SP-40,40) (Ku70-binding protein 1) (NA1/NA2) (Testosterone-repressed prostate message 2) (TRPM-2) [Cleaved into: Clusterin beta chain (ApoJalpha) (Complement cytolysis inhibitor a chain); Clusterin alpha chain (ApoJbeta) (Complement cytolysis inhibitor b cha…	Ori, A., Wilkinson, M. C. & Fernig, D. G. A systems biology approach for the investigation of the heparin/heparan sulfate interactome. J Biol Chem 286, 19892-19904 (2011).
COLQ	Acetylcholinesterase collagenic tail peptide (AChE Q subunit) (Acetylcholinesterase-associated collagen)	Ori, A., Wilkinson, M. C. & Fernig, D. G. A systems biology approach for the investigation of the heparin/heparan sulfate interactome. J Biol Chem 286, 19892-19904 (2011).
COMP	Cartilage oligomeric matrix protein (COMP) (Thrombospondin-5) (TSP5)	Ori, A., Wilkinson, M. C. & Fernig, D. G. A systems biology approach for the investigation of the heparin/heparan sulfate interactome. J Biol Chem 286, 19892-19904 (2011).
CSF2 GMCSF	Granulocyte-macrophage colony-stimulating factor (GM-CSF) (Colony-stimulating factor) (CSF) (Molgramostin) (Sargramostim)	Ori, A., Wilkinson, M. C. & Fernig, D. G. A systems biology approach for the investigation of the heparin/heparan sulfate interactome. J Biol Chem 286, 19892-19904 (2011).
CTSB CPSB	Cathepsin B (EC 3.4.22.1) (APP secretase) (APPS) (Cathepsin B1) [Cleaved into: Cathepsin B light chain; Cathepsin B heavy chain]	Ori, A., Wilkinson, M. C. & Fernig, D. G. A systems biology approach for the investigation of the heparin/heparan sulfate interactome. J Biol Chem 286, 19892-19904 (2011).
CXCL1 GRO GRO1 GROA MGSA SCYB1	Growth-regulated alpha protein (C-X-C motif chemokine 1) (GRO-alpha(1-73)) (Melanoma growth stimulatory activity) (MGSA) (Neutrophil-activating protein 3) (NAP-3) [Cleaved into: GRO-alpha(4-73); GRO-alpha(5-73); GRO-alpha(6-73)]	Ori, A., Wilkinson, M. C. & Fernig, D. G. A systems biology approach for the investigation of the heparin/heparan sulfate interactome. J Biol Chem 286, 19892-19904 (2011).
CXCL16 SCYB16 SRPSOX UNQ2759/PRO6714	C-X-C motif chemokine 16 (Scavenger receptor for phosphatidylserine and oxidized low density lipoprotein) (SR-PSOX) (Small-inducible cytokine B16) (Transmembrane chemokine CXCL16)	Ori, A., Wilkinson, M. C. & Fernig, D. G. A systems biology approach for the investigation of the heparin/heparan sulfate interactome. J Biol Chem 286, 19892-19904 (2011).
CXCL2 GRO2 GROB MIP2A SCYB2	C-X-C motif chemokine 2 (Growth-regulated protein beta) (Gro-beta) (Macrophage inflammatory protein 2-alpha) (MIP2-alpha) [Cleaved into: GRO-beta(5-73) (GRO-beta-T) (Hematopoietic synergistic factor) (HSF) (SB-251353)]	Ori, A., Wilkinson, M. C. & Fernig, D. G. A systems biology approach for the investigation of the heparin/heparan sulfate interactome. J Biol Chem 286, 19892-19904 (2011).
CXCL6 GCP2 SCYB6	C-X-C motif chemokine 6 (Chemokine alpha 3) (CKA-3) (Granulocyte chemotactic protein 2) (GCP-2) (Small-inducible cytokine B6) [Cleaved into: Small-inducible cytokine B6, N-processed variant 1; Small-inducible cytokine B6, N-processed variant 2; Small-inducible cytokine B6, N-processed variant 3]	Ori, A., Wilkinson, M. C. & Fernig, D. G. A systems biology approach for the investigation of the heparin/heparan sulfate interactome. J Biol Chem 286, 19892-19904 (2011).
CYR61 CCN1 GIG1 IGFBP10	IgG receptor FcRn large subunit p51 (FcRn) (IgG Fc fragment receptor transporter alpha chain) (Neonatal Fc receptor)	Ori, A., Wilkinson, M. C. & Fernig, D. G. A systems biology approach for the investigation of the heparin/heparan sulfate interactome. J Biol Chem 286, 19892-19904 (2011).
DCC IGDCC1	Netrin receptor DCC (Colorectal cancer suppressor) (Immunoglobulin superfamily DCC subclass member 1) (Tumor suppressor protein DCC)	Ori, A., Wilkinson, M. C. & Fernig, D. G. A systems biology approach for the investigation of the heparin/heparan sulfate interactome. J Biol Chem 286, 19892-19904 (2011).
ECM2	Extracellular matrix protein 2 (Matrix glycoprotein SC1/ECM2)	Ori, A., Wilkinson, M. C. & Fernig, D. G. A systems biology approach for the investigation of the heparin/heparan sulfate interactome. J Biol Chem 286, 19892-19904 (2011).
EFNA1 EPLG1 LERK1 TNFAIP4	Ephrin-A1 (EPH-related receptor tyrosine kinase ligand 1) (LERK-1) (Immediate early response protein B61) (Tumor necrosis factor alpha-induced protein 4) (TNF alpha-induced protein 4) [Cleaved into: Ephrin-A1, secreted form]	Ori, A., Wilkinson, M. C. & Fernig, D. G. A systems biology approach for the investigation of the heparin/heparan sulfate interactome. J Biol Chem 286, 19892-19904 (2011).
EFNA3 EFL2 EPLG3 LERK3	Ephrin-A3 (EFL-2) (EHK1 ligand) (EHK1-L) (EPH-related receptor tyrosine kinase ligand 3) (LERK-3)	Ori, A., Wilkinson, M. C. & Fernig, D. G. A systems biology approach for the investigation of the heparin/heparan sulfate interactome. J Biol Chem 286, 19892-19904 (2011).
EFNA5 EPLG7 LERK7	Ephrin-A5 (AL-1) (EPH-related receptor tyrosine kinase ligand 7) (LERK-7)	Ori, A., Wilkinson, M. C. & Fernig, D. G. A systems biology approach for the investigation of the heparin/heparan sulfate interactome. J Biol Chem 286, 19892-19904 (2011).
ERBB2 HER2 MLN19 NEU NGL	Receptor tyrosine-protein kinase erbB-2 (EC 2.7.10.1) (Metastatic lymph node gene 19 protein) (MLN 19) (Proto-oncogene Neu) (Proto-oncogene c-ErbB-2) (Tyrosine kinase-type cell surface receptor HER2) (p185erbB2) (CD antigen CD340)	Ori, A., Wilkinson, M. C. & Fernig, D. G. A systems biology approach for the investigation of the heparin/heparan sulfate interactome. J Biol Chem 286, 19892-19904 (2011).
FGF1 FGFA	Heparin-binding growth factor 1 (HBGF-1) (Acidic fibroblast growth factor) (aFGF) (Beta-endothelial cell growth factor) (ECGF-beta)	Ori, A., Wilkinson, M. C. & Fernig, D. G. A systems biology approach for the investigation of the heparin/heparan sulfate interactome. J Biol Chem 286, 19892-19904 (2011).
FGF12 FGF12B FHF1	Fibroblast growth factor 12 (FGF-12) (Fibroblast growth factor homologous factor 1) (FHF-1) (Myocyte-activating factor)	Ori, A., Wilkinson, M. C. & Fernig, D. G. A systems biology approach for the investigation of the heparin/heparan sulfate interactome. J Biol Chem 286, 19892-19904 (2011).
FGF14 FHF4	Fibroblast growth factor 14 (FGF-14) (Fibroblast growth factor homologous factor 4) (FHF-4)	Ori, A., Wilkinson, M. C. & Fernig, D. G. A systems biology approach for the investigation of the heparin/heparan sulfate interactome. J Biol Chem 286, 19892-19904 (2011).
FGF18 UNQ420/PRO856	Fibroblast growth factor 18 (FGF-18) (zFGF5)	Ori, A., Wilkinson, M. C. & Fernig, D. G. A systems biology approach for the investigation of the heparin/heparan sulfate interactome. J Biol Chem 286, 19892-19904 (2011).
FGF2 FGFB	Heparin-binding growth factor 2 (HBGF-2) (Basic fibroblast growth factor) (bFGF)	Ori, A., Wilkinson, M. C. & Fernig, D. G. A systems biology approach for the investigation of the heparin/heparan sulfate interactome. J Biol Chem 286, 19892-19904 (2011).
FGF22 UNQ2500/PRO5800	Fibroblast growth factor 22 (FGF-22)	Ori, A., Wilkinson, M. C. & Fernig, D. G. A systems biology approach for the investigation of the heparin/heparan sulfate interactome. J Biol Chem 286, 19892-19904 (2011).
FGF5	Fibroblast growth factor 5 (FGF-5) (Heparin-binding growth factor 5) (HBGF-5) (Smag-82)	Ori, A., Wilkinson, M. C. & Fernig, D. G. A systems biology approach for the investigation of the heparin/heparan sulfate interactome. J Biol Chem 286, 19892-19904 (2011).
FGF7 KGF	Keratinocyte growth factor (KGF) (Fibroblast growth factor 7) (FGF-7) (Heparin-binding growth factor 7) (HBGF-7)	Ori, A., Wilkinson, M. C. & Fernig, D. G. A systems biology approach for the investigation of the heparin/heparan sulfate interactome. J Biol Chem 286, 19892-19904 (2011).
FGF9	Glia-activating factor (GAF) (Fibroblast growth factor 9) (FGF-9) (Heparin-binding growth factor 9) (HBGF-9)	Ori, A., Wilkinson, M. C. & Fernig, D. G. A systems biology approach for the investigation of the heparin/heparan sulfate interactome. J Biol Chem 286, 19892-19904 (2011).
FGFBP1 FGFBP HBP17	Fibroblast growth factor-binding protein 1 (FGF-BP) (FGF-BP1) (FGF-binding protein 1) (FGFBP-1) (17 kDa heparin-binding growth factor-binding protein) (17 kDa HBGF-binding protein) (HBp17)	Ori, A., Wilkinson, M. C. & Fernig, D. G. A systems biology approach for the investigation of the heparin/heparan sulfate interactome. J Biol Chem 286, 19892-19904 (2011).
FGFBP3 C10orf13 PSEC0101	Fibroblast growth factor-binding protein 3 (FGF-BP3) (FGF-binding protein 3) (FGFBP-3)	Ori, A., Wilkinson, M. C. & Fernig, D. G. A systems biology approach for the investigation of the heparin/heparan sulfate interactome. J Biol Chem 286, 19892-19904 (2011).
FGFR1 FGFBR FLG FLT2	Basic fibroblast growth factor receptor 1 (FGFR-1) (bFGF-R-1) (EC 2.7.10.1) (Fms-like tyrosine kinase 2) (FLT-2) (Proto-oncogene c-Fgr) (CD antigen CD331)	Ori, A., Wilkinson, M. C. & Fernig, D. G. A systems biology approach for the investigation of the heparin/heparan sulfate interactome. J Biol Chem 286, 19892-19904 (2011).
FGFR2 BEK KGFR KSAM	Fibroblast growth factor receptor 2 (FGFR-2) (EC 2.7.10.1) (K-sam) (Keratinocyte growth factor receptor) (CD antigen CD332)	Ori, A., Wilkinson, M. C. & Fernig, D. G. A systems biology approach for the investigation of the heparin/heparan sulfate interactome. J Biol Chem 286, 19892-19904 (2011).
FGFR3 JTK4	Fibroblast growth factor receptor 3 (FGFR-3) (EC 2.7.10.1) (CD antigen CD333)	Ori, A., Wilkinson, M. C. & Fernig, D. G. A systems biology approach for the investigation of the heparin/heparan sulfate interactome. J Biol Chem 286, 19892-19904 (2011).
FN1 FN	Fibronectin (FN) (Cold-insoluble globulin) (CIG) [Cleaved into: Anastellin; Ugl-Y1; Ugl-Y2; Ugl-Y3]	Ori, A., Wilkinson, M. C. & Fernig, D. G. A systems biology approach for the investigation of the heparin/heparan sulfate interactome. J Biol Chem 286, 19892-19904 (2011).
GDNF	Glial cell line-derived neurotrophic factor (hGDNF) (Astrocyte-derived trophic factor) (ATF)	Ori, A., Wilkinson, M. C. & Fernig, D. G. A systems biology approach for the investigation of the heparin/heparan sulfate interactome. J Biol Chem 286, 19892-19904 (2011).
GPNMB HGFIN NMB UNQ1725/PRO9925	Transmembrane glycoprotein NMB (Transmembrane glycoprotein HGFIN)	Ori, A., Wilkinson, M. C. & Fernig, D. G. A systems biology approach for the investigation of the heparin/heparan sulfate interactome. J Biol Chem 286, 19892-19904 (2011).
HBEGF DTR DTS HEGFL	Proheparin-binding EGF-like growth factor [Cleaved into: Heparin-binding EGF-like growth factor (HB-EGF) (HBEGF) (Diphtheria toxin receptor) (DT-R)]	Ori, A., Wilkinson, M. C. & Fernig, D. G. A systems biology approach for the investigation of the heparin/heparan sulfate interactome. J Biol Chem 286, 19892-19904 (2011).
HDGF HMG1L2	Hepatoma-derived growth factor (HDGF) (High mobility group protein 1-like 2) (HMG-1L2)	Ori, A., Wilkinson, M. C. & Fernig, D. G. A systems biology approach for the investigation of the heparin/heparan sulfate interactome. J Biol Chem 286, 19892-19904 (2011).
HGF HPTA	Hepatocyte growth factor (Hepatopoeitin-A) (Scatter factor) (SF) [Cleaved into: Hepatocyte growth factor alpha chain; Hepatocyte growth factor beta chain]	Ori, A., Wilkinson, M. C. & Fernig, D. G. A systems biology approach for the investigation of the heparin/heparan sulfate interactome. J Biol Chem 286, 19892-19904 (2011).
IGFBP2 BP2 IBP2	Insulin-like growth factor-binding protein 2 (IBP-2) (IGF-binding protein 2) (IGFBP-2)	Ori, A., Wilkinson, M. C. & Fernig, D. G. A systems biology approach for the investigation of the heparin/heparan sulfate interactome. J Biol Chem 286, 19892-19904 (2011).
IGFBP3 IBP3	Insulin-like growth factor-binding protein 3 (IBP-3) (IGF-binding protein 3) (IGFBP-3)	Ori, A., Wilkinson, M. C. & Fernig, D. G. A systems biology approach for the investigation of the heparin/heparan sulfate interactome. J Biol Chem 286, 19892-19904 (2011).
IGFBP4 IBP4	Insulin-like growth factor-binding protein 4 (IBP-4) (IGF-binding protein 4) (IGFBP-4)	Ori, A., Wilkinson, M. C. & Fernig, D. G. A systems biology approach for the investigation of the heparin/heparan sulfate interactome. J Biol Chem 286, 19892-19904 (2011).
IGFBP5 IBP5	Insulin-like growth factor-binding protein 5 (IBP-5) (IGF-binding protein 5) (IGFBP-5)	Ori, A., Wilkinson, M. C. & Fernig, D. G. A systems biology approach for the investigation of the heparin/heparan sulfate interactome. J Biol Chem 286, 19892-19904 (2011).
IGFBP6 IBP6	Insulin-like growth factor-binding protein 6 (IBP-6) (IGF-binding protein 6) (IGFBP-6)	Ori, A., Wilkinson, M. C. & Fernig, D. G. A systems biology approach for the investigation of the heparin/heparan sulfate interactome. J Biol Chem 286, 19892-19904 (2011).
IHH	Indian hedgehog protein (IHH) (HHG-2) [Cleaved into: Indian hedgehog protein N-product; Indian hedgehog protein C-product]	Ori, A., Wilkinson, M. C. & Fernig, D. G. A systems biology approach for the investigation of the heparin/heparan sulfate interactome. J Biol Chem 286, 19892-19904 (2011).
IL2	Interleukin-2 (IL-2) (T-cell growth factor) (TCGF) (Aldesleukin)	Ori, A., Wilkinson, M. C. & Fernig, D. G. A systems biology approach for the investigation of the heparin/heparan sulfate interactome. J Biol Chem 286, 19892-19904 (2011).
IL4	Interleukin-4 (IL-4) (B-cell stimulatory factor 1) (BSF-1) (Binetrakin) (Lymphocyte stimulatory factor 1) (Pitrakinra)	Ori, A., Wilkinson, M. C. & Fernig, D. G. A systems biology approach for the investigation of the heparin/heparan sulfate interactome. J Biol Chem 286, 19892-19904 (2011).
IL6 IFNB2	Interleukin-6 (IL-6) (B-cell stimulatory factor 2) (BSF-2) (CTL differentiation factor) (CDF) (Hybridoma growth factor) (Interferon beta-2) (IFN-beta-2)	Ori, A., Wilkinson, M. C. & Fernig, D. G. A systems biology approach for the investigation of the heparin/heparan sulfate interactome. J Biol Chem 286, 19892-19904 (2011).
IL7	Interleukin-7 (IL-7)	Ori, A., Wilkinson, M. C. & Fernig, D. G. A systems biology approach for the investigation of the heparin/heparan sulfate interactome. J Biol Chem 286, 19892-19904 (2011).
ITGB1 FNRB MDF2 MSK12	Integrin beta-1 (Fibronectin receptor subunit beta) (VLA-4 subunit beta) (CD antigen CD29)	Ori, A., Wilkinson, M. C. & Fernig, D. G. A systems biology approach for the investigation of the heparin/heparan sulfate interactome. J Biol Chem 286, 19892-19904 (2011).
ITGB3 GP3A	Integrin beta-3 (Platelet membrane glycoprotein IIIa) (GPIIIa) (CD antigen CD61)	Ori, A., Wilkinson, M. C. & Fernig, D. G. A systems biology approach for the investigation of the heparin/heparan sulfate interactome. J Biol Chem 286, 19892-19904 (2011).
KAL1 ADMLX KAL KALIG1	Anosmin-1 (Adhesion molecule-like X-linked) (Kallmann syndrome protein)	Ori, A., Wilkinson, M. C. & Fernig, D. G. A systems biology approach for the investigation of the heparin/heparan sulfate interactome. J Biol Chem 286, 19892-19904 (2011).
LAMA1 LAMA	Laminin subunit alpha-1 (Laminin A chain) (Laminin-1 subunit alpha) (Laminin-3 subunit alpha) (S-laminin subunit alpha) (S-LAM alpha)	Ori, A., Wilkinson, M. C. & Fernig, D. G. A systems biology approach for the investigation of the heparin/heparan sulfate interactome. J Biol Chem 286, 19892-19904 (2011).
LAMC2 LAMB2T LAMNB2	Laminin subunit gamma-2 (Cell-scattering factor 140 kDa subunit) (CSF 140 kDa subunit) (Epiligrin subunit gamma) (Kalinin subunit gamma) (Kalinin/nicein/epiligrin 100 kDa subunit) (Ladsin 140 kDa subunit) (Laminin B2t chain) (Laminin-5 subunit gamma) (Large adhesive scatter factor 140 kDa subunit) (Nicein subunit gamma)	Ori, A., Wilkinson, M. C. & Fernig, D. G. A systems biology approach for the investigation of the heparin/heparan sulfate interactome. J Biol Chem 286, 19892-19904 (2011).
LDLR	Low-density lipoprotein receptor (LDL receptor)	Ori, A., Wilkinson, M. C. & Fernig, D. G. A systems biology approach for the investigation of the heparin/heparan sulfate interactome. J Biol Chem 286, 19892-19904 (2011).
LGR4 GPR48	Leucine-rich repeat-containing G-protein coupled receptor 4 (G-protein coupled receptor 48)	Ori, A., Wilkinson, M. C. & Fernig, D. G. A systems biology approach for the investigation of the heparin/heparan sulfate interactome. J Biol Chem 286, 19892-19904 (2011).
LIFR	Leukemia inhibitory factor receptor (LIF receptor) (LIF-R) (CD antigen CD118)	Ori, A., Wilkinson, M. C. & Fernig, D. G. A systems biology approach for the investigation of the heparin/heparan sulfate interactome. J Biol Chem 286, 19892-19904 (2011).
LPHN2 KIAA0786 LEC1 LPHH1	Latrophilin-2 (Calcium-independent alpha-latrotoxin receptor 2) (CIRL-2) (Latrophilin homolog 1) (Lectomedin-1)	Ori, A., Wilkinson, M. C. & Fernig, D. G. A systems biology approach for the investigation of the heparin/heparan sulfate interactome. J Biol Chem 286, 19892-19904 (2011).
LRPAP1 A2MRAP	Alpha-2-macroglobulin receptor-associated protein (Alpha-2-MRAP) (Low density lipoprotein receptor-related protein-associated protein 1) (RAP)	Ori, A., Wilkinson, M. C. & Fernig, D. G. A systems biology approach for the investigation of the heparin/heparan sulfate interactome. J Biol Chem 286, 19892-19904 (2011).
LRRTM4	Leucine Rich Repeat Transmembrane Neuronal 4	Siddiqui, T. J. et al. An LRRTM4-HSPG complex mediates excitatory synapse development on dentate gyrus granule cells. Neuron 79, 680-695 (2013). And de Wit, J. et al. Unbiased discovery of glypican as a receptor for LRRTM4 in regulating excitatory synapse development. Neuron 79, 696-711 (2013).
MDK MK1 NEGF2	Midkine (MK) (Amphiregulin-associated protein) (ARAP) (Midgestation and kidney protein) (Neurite outgrowth-promoting factor 2) (Neurite outgrowth-promoting protein)	Ori, A., Wilkinson, M. C. & Fernig, D. G. A systems biology approach for the investigation of the heparin/heparan sulfate interactome. J Biol Chem 286, 19892-19904 (2011).
MET	Hepatocyte growth factor receptor (HGF receptor) (EC 2.7.10.1) (HGF/SF receptor) (Proto-oncogene c-Met) (Scatter factor receptor) (SF receptor) (Tyrosine-protein kinase Met)	Ori, A., Wilkinson, M. C. & Fernig, D. G. A systems biology approach for the investigation of the heparin/heparan sulfate interactome. J Biol Chem 286, 19892-19904 (2011).
MIF GLIF MMIF	Macrophage migration inhibitory factor (MIF) (EC 5.3.2.1) (Glycosylation-inhibiting factor) (GIF) (L-dopachrome isomerase) (L-dopachrome tautomerase) (EC 5.3.3.12) (Phenylpyruvate tautomerase)	Ori, A., Wilkinson, M. C. & Fernig, D. G. A systems biology approach for the investigation of the heparin/heparan sulfate interactome. J Biol Chem 286, 19892-19904 (2011).
MMP14	Matrix metalloproteinase-14 (MMP-14) (EC 3.4.24.80) (MMP-X1) (Membrane-type matrix metalloproteinase 1) (MT-MMP 1) (MTMMP1) (Membrane-type-1 matrix metalloproteinase) (MT1-MMP) (MT1MMP)	Ori, A., Wilkinson, M. C. & Fernig, D. G. A systems biology approach for the investigation of the heparin/heparan sulfate interactome. J Biol Chem 286, 19892-19904 (2011).
MMP2 CLG4A	72 kDa type IV collagenase (EC 3.4.24.24) (72 kDa gelatinase) (Gelatinase A) (Matrix metalloproteinase-2) (MMP-2) (TBE-1) [Cleaved into: PEX]	Ori, A., Wilkinson, M. C. & Fernig, D. G. A systems biology approach for the investigation of the heparin/heparan sulfate interactome. J Biol Chem 286, 19892-19904 (2011).
MMP7 MPSL1 PUMP1	Matrilysin (EC 3.4.24.23) (Matrin) (Matrix metalloproteinase-7) (MMP-7) (Pump-1 protease) (Uterine metalloproteinase)	Ori, A., Wilkinson, M. C. & Fernig, D. G. A systems biology approach for the investigation of the heparin/heparan sulfate interactome. J Biol Chem 286, 19892-19904 (2011).
MMP9 CLG4B	Matrix metalloproteinase-9 (MMP-9) (EC 3.4.24.35) (92 kDa gelatinase) (92 kDa type IV collagenase) (Gelatinase B) (GELB) [Cleaved into: 67 kDa matrix metalloproteinase-9; 82 kDa matrix metalloproteinase-9]	Ori, A., Wilkinson, M. C. & Fernig, D. G. A systems biology approach for the investigation of the heparin/heparan sulfate interactome. J Biol Chem 286, 19892-19904 (2011).
NCAM1 NCAM	Neural cell adhesion molecule 1 (N-CAM-1) (NCAM-1) (CD antigen CD56)	Ori, A., Wilkinson, M. C. & Fernig, D. G. A systems biology approach for the investigation of the heparin/heparan sulfate interactome. J Biol Chem 286, 19892-19904 (2011).
NCSTN KIAA0253 UNQ1874/PRO4317	Nicastrin	Ori, A., Wilkinson, M. C. & Fernig, D. G. A systems biology approach for the investigation of the heparin/heparan sulfate interactome. J Biol Chem 286, 19892-19904 (2011).
NOG	Noggin	Ori, A., Wilkinson, M. C. & Fernig, D. G. A systems biology approach for the investigation of the heparin/heparan sulfate interactome. J Biol Chem 286, 19892-19904 (2011).
NRG1	Neuregulin (Heregulin, Alpha) (Acetylcholine Receptor-Inducing Activity) (Sensory And Motor Neuron Derived Factor) (Neu Differentiation Factor) (Glial Growth Factor 2)	Pankonin, M. S., Gallagher, J. T. & Loeb, J. A. Specific structural features of heparan sulfate proteoglycans potentiate neuregulin-1 signaling. J Biol Chem 280, 383-388 (2005).
NRP1	Neuropilin 1	Vander Kooi, C. W. et al. Structural basis for ligand and heparin binding to neuropilin B domains. Proc Natl Acad Sci U S A 104, 6152-6157 (2007).
NRTN	Neurturin (Glial cell line-derived neurotrophic factor family)	Alfano, I., Vora, P., Mummery, R. S., Mulloy, B. & Rider, C. C. The major determinant of the heparin binding of glial cell-line-derived neurotrophic factor is near the N-terminus and is dispensable for receptor binding. Biochem J 404, 131-140 (2007).
NTN1 NTN1L	Netrin-1	Ori, A., Wilkinson, M. C. & Fernig, D. G. A systems biology approach for the investigation of the heparin/heparan sulfate interactome. J Biol Chem 286, 19892-19904 (2011).
PDGFA PDGF1	Platelet-derived growth factor subunit A (PDGF subunit A) (PDGF-1) (Platelet-derived growth factor A chain) (Platelet-derived growth factor alpha polypeptide)	Ori, A., Wilkinson, M. C. & Fernig, D. G. A systems biology approach for the investigation of the heparin/heparan sulfate interactome. J Biol Chem 286, 19892-19904 (2011).
PDGFB PDGF2 SIS	Platelet-derived growth factor subunit B (PDGF subunit B) (PDGF-2) (Platelet-derived growth factor B chain) (Platelet-derived growth factor beta polypeptide) (Proto-oncogene c-Sis) (Becaplermin)	Ori, A., Wilkinson, M. C. & Fernig, D. G. A systems biology approach for the investigation of the heparin/heparan sulfate interactome. J Biol Chem 286, 19892-19904 (2011).
PGF PGFL PLGF	Placenta growth factor (PlGF)	Ori, A., Wilkinson, M. C. & Fernig, D. G. A systems biology approach for the investigation of the heparin/heparan sulfate interactome. J Biol Chem 286, 19892-19904 (2011).
PSEN1 AD3 PS1 PSNL1	Presenilin-1 (PS-1) (EC 3.4.23.-) (Protein S182) [Cleaved into: Presenilin-1 NTF subunit; Presenilin-1 CTF subunit; Presenilin-1 CTF12 (PS1-CTF12)]	Ori, A., Wilkinson, M. C. & Fernig, D. G. A systems biology approach for the investigation of the heparin/heparan sulfate interactome. J Biol Chem 286, 19892-19904 (2011).
PTN HBNF1 NEGF1	Pleiotrophin (PTN) (Heparin-binding brain mitogen) (HBBM) (Heparin-binding growth factor 8) (HBGF-8) (Heparin-binding growth-associated molecule) (HB-GAM) (Heparin-binding neurite outgrowth-promoting factor 1) (HBNF-1) (Osteoblast-specific factor 1) (OSF-1)	Ori, A., Wilkinson, M. C. & Fernig, D. G. A systems biology approach for the investigation of the heparin/heparan sulfate interactome. J Biol Chem 286, 19892-19904 (2011).
PTPRD	Protein Tyrosine Phosphatase, Receptor Type Delta (R-PTP-Delta) (Receptor-Type Tyrosine-Protein Phosphatase Delta) (PTPdelta)	Coles, C. H. et al. Proteoglycan-specific molecular switch for RPTPsigma clustering and neuronal extension. Science 332, 484-488 (2011).
PTPRF	Protein Tyrosine Phosphatase, Receptor Type F (Leukocyte Common Antigen Related) (LAR) (Receptor-Type Tyrosine-Protein Phosphatase F) (LCA-Homolog)	Coles, C. H. et al. Proteoglycan-specific molecular switch for RPTPsigma clustering and neuronal extension. Science 332, 484-488 (2011).
PTPRS	Protein Tyrosine Phosphatase, Receptor Type Sigma (R-PTP-Sigma) (Receptor-Type Tyrosine-Protein Phosphatase Sigma) (PTPsigma)	Aricescu, A. R., McKinnell, I. W., Halfter, W. & Stoker, A. W. Heparan sulfate proteoglycans are ligands for receptor protein tyrosine phosphatase sigma. Mol Cell Biol 22, 1881-1892 (2002).
RAGE	Receptor for Advanced Glycation End-products	Xu, D. et al. Stable RAGE-heparan sulfate complexes are essential for signal transduction. ACS Chem Biol 8, 1611-1620 (2013).
ROBO1 DUTT1	Roundabout homolog 1 (Deleted in U twenty twenty) (H-Robo-1)	Ori, A., Wilkinson, M. C. & Fernig, D. G. A systems biology approach for the investigation of the heparin/heparan sulfate interactome. J Biol Chem 286, 19892-19904 (2011).
RSPO1	R-spondin-1 (Roof plate-specific spondin-1) (hRspo1)	Ori, A., Wilkinson, M. C. & Fernig, D. G. A systems biology approach for the investigation of the heparin/heparan sulfate interactome. J Biol Chem 286, 19892-19904 (2011).
RSPO2 UNQ9384/PRO34209	R-spondin-2 (Roof plate-specific spondin-2) (hRspo2)	Ori, A., Wilkinson, M. C. & Fernig, D. G. A systems biology approach for the investigation of the heparin/heparan sulfate interactome. J Biol Chem 286, 19892-19904 (2011).
RSPO3 PWTSR THSD2	R-spondin-3 (Protein with TSP type-1 repeat) (hPWTSR) (Roof plate-specific spondin-3) (hRspo3) (Thrombospondin type-1 domain-containing protein 2)	Ori, A., Wilkinson, M. C. & Fernig, D. G. A systems biology approach for the investigation of the heparin/heparan sulfate interactome. J Biol Chem 286, 19892-19904 (2011).
RSPO4 C20orf182	R-spondin-4 (Roof plate-specific spondin-4) (hRspo4)	Ori, A., Wilkinson, M. C. & Fernig, D. G. A systems biology approach for the investigation of the heparin/heparan sulfate interactome. J Biol Chem 286, 19892-19904 (2011).
SEMA5A SEMAF	Semaphorin-5A (Semaphorin-F) (Sema F)	Ori, A., Wilkinson, M. C. & Fernig, D. G. A systems biology approach for the investigation of the heparin/heparan sulfate interactome. J Biol Chem 286, 19892-19904 (2011).
SEMA5B KIAA1445 SEMAG UNQ5867/PRO34001	Semaphorin-5B	Ori, A., Wilkinson, M. C. & Fernig, D. G. A systems biology approach for the investigation of the heparin/heparan sulfate interactome. J Biol Chem 286, 19892-19904 (2011).
SERPINA5 PCI PLANH3 PROCI	Plasma serine protease inhibitor (Acrosomal serine protease inhibitor) (Plasminogen activator inhibitor 3) (PAI-3) (PAI3) (Protein C inhibitor) (PCI) (Serpin A5)	Ori, A., Wilkinson, M. C. & Fernig, D. G. A systems biology approach for the investigation of the heparin/heparan sulfate interactome. J Biol Chem 286, 19892-19904 (2011).
SERPINE2 PI7 PN1	Glia-derived nexin (GDN) (Peptidase inhibitor 7) (PI-7) (Protease nexin 1) (PN-1) (Protease nexin I) (Serpin E2)	Ori, A., Wilkinson, M. C. & Fernig, D. G. A systems biology approach for the investigation of the heparin/heparan sulfate interactome. J Biol Chem 286, 19892-19904 (2011).
SFRP1 FRP FRP1 SARP2	Secreted frizzled-related protein 1 (FRP-1) (sFRP-1) (Secreted apoptosis-related protein 2) (SARP-2)	Ori, A., Wilkinson, M. C. & Fernig, D. G. A systems biology approach for the investigation of the heparin/heparan sulfate interactome. J Biol Chem 286, 19892-19904 (2011).
SHH	Sonic hedgehog protein (SHH) (HHG-1) [Cleaved into: Sonic hedgehog protein N-product; Sonic hedgehog protein C-product]	Ori, A., Wilkinson, M. C. & Fernig, D. G. A systems biology approach for the investigation of the heparin/heparan sulfate interactome. J Biol Chem 286, 19892-19904 (2011).
SLIT1 KIAA0813 MEGF4 SLIL1	Slit homolog 1 protein (Slit-1) (Multiple epidermal growth factor-like domains protein 4) (Multiple EGF-like domains protein 4)	Ori, A., Wilkinson, M. C. & Fernig, D. G. A systems biology approach for the investigation of the heparin/heparan sulfate interactome. J Biol Chem 286, 19892-19904 (2011).
SLIT2 SLIL3	Slit homolog 2 protein (Slit-2) [Cleaved into: Slit homolog 2 protein N-product; Slit homolog 2 protein C-product]	Ori, A., Wilkinson, M. C. & Fernig, D. G. A systems biology approach for the investigation of the heparin/heparan sulfate interactome. J Biol Chem 286, 19892-19904 (2011).
SNCA NACP PARK1	Alpha-synuclein (Non-A beta component of AD amyloid) (Non-A4 component of amyloid precursor) (NACP)	Ori, A., Wilkinson, M. C. & Fernig, D. G. A systems biology approach for the investigation of the heparin/heparan sulfate interactome. J Biol Chem 286, 19892-19904 (2011).
SPON1	Spondin 1 (F-spondin, Extracellular Matrix Protein) (Vascular Smooth Muscle Cell Growth-Promoting Factor) (VSGP)	Tan, K., Duquette, M., Liu, J. H., Lawler, J. & Wang, J. H. The crystal structure of the heparin-binding reelin-N domain of f-spondin. J Mol Biol 381, 1213-1223 (2008).
SYNGR1	Synaptogyrin-1	Ori, A., Wilkinson, M. C. & Fernig, D. G. A systems biology approach for the investigation of the heparin/heparan sulfate interactome. J Biol Chem 286, 19892-19904 (2011).
TGFB1 TGFB	Transforming growth factor beta-1 (TGF-beta-1) [Cleaved into: Latency-associated peptide (LAP)]	Ori, A., Wilkinson, M. C. & Fernig, D. G. A systems biology approach for the investigation of the heparin/heparan sulfate interactome. J Biol Chem 286, 19892-19904 (2011).
TGFB2	Transforming growth factor beta-2 (TGF-beta-2) (BSC-1 cell growth inhibitor) (Cetermin) (Glioblastoma-derived T-cell suppressor factor) (G-TSF) (Polyergin)	Ori, A., Wilkinson, M. C. & Fernig, D. G. A systems biology approach for the investigation of the heparin/heparan sulfate interactome. J Biol Chem 286, 19892-19904 (2011).
TGFBR3	Transforming growth factor beta receptor type 3 (TGF-beta receptor type 3) (TGFR-3) (Betaglycan) (Transforming growth factor beta receptor III) (TGF-beta receptor type III)	Ori, A., Wilkinson, M. C. & Fernig, D. G. A systems biology approach for the investigation of the heparin/heparan sulfate interactome. J Biol Chem 286, 19892-19904 (2011).
THBS1 TSP TSP1	Thrombospondin-1	Ori, A., Wilkinson, M. C. & Fernig, D. G. A systems biology approach for the investigation of the heparin/heparan sulfate interactome. J Biol Chem 286, 19892-19904 (2011).
THBS2 TSP2	Thrombospondin-2	Ori, A., Wilkinson, M. C. & Fernig, D. G. A systems biology approach for the investigation of the heparin/heparan sulfate interactome. J Biol Chem 286, 19892-19904 (2011).
THBS3 TSP3	Thrombospondin-3	Ori, A., Wilkinson, M. C. & Fernig, D. G. A systems biology approach for the investigation of the heparin/heparan sulfate interactome. J Biol Chem 286, 19892-19904 (2011).
THBS4 TSP4	Thrombospondin-4	Ori, A., Wilkinson, M. C. & Fernig, D. G. A systems biology approach for the investigation of the heparin/heparan sulfate interactome. J Biol Chem 286, 19892-19904 (2011).
TNC HXB	Tenascin (TN) (Cytotactin) (GMEM) (GP 150-225) (Glioma-associated-extracellular matrix antigen) (Hexabrachion) (JI) (Myotendinous antigen) (Neuronectin) (Tenascin-C) (TN-C)	Ori, A., Wilkinson, M. C. & Fernig, D. G. A systems biology approach for the investigation of the heparin/heparan sulfate interactome. J Biol Chem 286, 19892-19904 (2011).
TNF TNFA TNFSF2	Tumor necrosis factor (Cachectin) (TNF-alpha) (Tumor necrosis factor ligand superfamily member 2) (TNF-a) [Cleaved into: Tumor necrosis factor, membrane form; Tumor necrosis factor, soluble form]	Ori, A., Wilkinson, M. C. & Fernig, D. G. A systems biology approach for the investigation of the heparin/heparan sulfate interactome. J Biol Chem 286, 19892-19904 (2011).
WNT1 INT1	Proto-oncogene Wnt-1 (Proto-oncogene Int-1 homolog)	Ori, A., Wilkinson, M. C. & Fernig, D. G. A systems biology approach for the investigation of the heparin/heparan sulfate interactome. J Biol Chem 286, 19892-19904 (2011).
